# Supplementary material for: Clinical Performance of Semi-Automated Spectral-Domain Optical Coherence Tomography Angiography
Source: J Clin Med. 2024 Oct 22;13(21):6301. doi: 10.3390/jcm13216301 (PMC11546602; doi:10.3390/jcm13216301)
Supplement: Supplementary file 1 [file jcm-13-06301-s001.zip]

Archive with 1 entries (1 files):
- jcm-3218421-supplementary.pdf
